# Supplementary material for: Chemical Adsorption Strategy for DMC-MeOH Mixture Separation
Source: Molecules. 2021 Mar 19;26(6):1735. doi: 10.3390/molecules26061735 (PMC8003759; doi:10.3390/molecules26061735)
Supplement: Supplementary file 1 [file molecules-26-01735-s001.zip]

Archive with 1 entries (1 files):
- molecules-1136974-supplementary.pdf
